# Supplementary material for: Safety and efficacy of intermittent presumptive treatment with sulfadoxine-pyrimethamine using rapid diagnostic test screening and treatment with dihydroartemisinin-piperaquine at the first antenatal care visit (IPTp-SP+): study protocol for a randomized controlled trial
Source: Trials. 2021 Nov 20;22:820. doi: 10.1186/s13063-021-05745-0 (PMC8605457; doi:10.1186/s13063-021-05745-0)
Supplement: Supplementary file 1 — Additional file 1. : Supplementary Table S1. SPIRIT figure [file 13063_2021_5745_MOESM1_ESM.zip]

Archive with 2 entries (2 files):
- SPIRIT figure.docx
- Supplementary Table S1.docx
